# Supplementary material for: How Much Energy Do E’Athletes Use during Gameplay? Quantifying Energy Expenditure and Heart Rate Variability Within E’Athletes
Source: Sports Med Open. 2024 Apr 17;10:44. doi: 10.1186/s40798-024-00708-6 (PMC11024080; doi:10.1186/s40798-024-00708-6)
Supplement: Supplementary file 1 — Supplementary Material 1 [file 40798_2024_708_MOESM1_ESM.xlsx]

## Sheet: Pre-Testing Control Measures
Additional Filel 1: Table 1- Summary of Results Obtained from Pre-Testing Control Questionnaire
Demographic Details						Control Measures						ESSA APPS									Wellness Questionnaire and Stanford Sleepiness Scale
ID No.	Game Title	Age (years)	Height (cm)	Weight (kg)	BMI (kg/m2)	Meal	Alcohol	Nicotine	Caffeine	Exercise	Hours Slept	APSS1	APSS2	APSS3	APSS4	APSS5	APSS6	Medications	PA Diary	Weekly PA (mins)	Fatigue	Sleep Quality	DOMS	Stress Levels	Mood	Sleepiness Scale
1	LOL	24	169.4	57.1	19.9	N	N	N	N	N	7	N	N	N	N	N	N	N	Nil.	0	3	4	4	5	4	3
2	OW	20	185.4	84.8	24.7	N	N	N	N	N	7.5	N	N	N	N	N	N	N	Nil.	120	4	4	5	3	4	1
3	OW	19	185	104.6	30.6	N	N	N	N	N	8	N	N	N	N	N	N	Y	Nil.	120	3	4	3	4	5	3
4	LOL	23	188.1	73.4	20.7	N	N	N	N	N	8	N	N	N	N	N	N	N	Nil.	0	3	4	4	4	4	2
5	RL	20	177.8	59.8	18.9	N	N	N	N	N	8.25	N	N	N	N	N	N	Y	Nil.	180	2	3	3	3	4	3
6	RL	18	189.6	70.2	19.5	N	N	N	N	N	8.5	N	N	N	N	N	N	N	Nil.	0	4	4	5	4	4	1
7	CSGO	18	183.4	111.2	33.1	N	N	N	N	N	8	N	N	N	N	N	N	N	Nil.	50	3	4	4	4	4	2
8	RL	27	176.1	90.2	29.1	N	N	N	N	N	8	N	N	N	N	N	N	N	Nil.	560	3	4	4	5	4	2
9	RL	19	199.2	88.2	22.2	N	N	N	N	N	7.5	N	N	N	N	N	N	N	Nil.	0	5	5	5	5	5	1
10	LOL	18	188.3	67.3	19	N	N	N	N	N	11	N	N	N	N	N	N	N	Nil.	780	4	5	4	3	4	2
11	RL	19	179.4	104.7	32.5	N	N	N	N	N	7	N	N	N	N	N	N	N	Nil.	180	4	4	5	5	4	2
12	LOL	24	183	61.1	18.2	N	N	N	N	N	7.5	N	N	N	N	N	N	N	Nil.	60	3	4	4	4	4	3
13	VAL	21	172.8	95.3	31.9	N	N	N	N	N	7	N	N	N	N	N	N	N	Nil.	0	3	5	5	4	5	3
Mean ± SD		20.8 ± 2.9	182.9 ± 7.9	82.1 ± 18.6	24.6 ± 5.9						7.94 ± 1.0									157.7 ± 241.3	3.4 ± 0.8	4.2 ± 0.6	4.2 ± 0.7	4.1 ± 0.8	4.2 ± 0.4	2.2 ± 0.8
